# Supplementary material for: Novel reverse electrodialysis-driven iontophoretic system for topical and transdermal delivery of poorly permeable therapeutic agents
Source: Drug Deliv. 2017 Aug 28;24(1):1204–15. doi: 10.1080/10717544.2017.1367975 (PMC8241169; doi:10.1080/10717544.2017.1367975)
Supplement: IDRD_Kim_et_al_Supplemental_Content.zip [file IDRD_A_1367975_SM8997.zip]

Archive with 2 entries (2 files):
- Supplementary Information-DDEL-R1.docx
- Supplementary Video-DDEL.mp4
